# Supplementary material for: Overexpression of microRNA-145 enhanced docetaxel sensitivity in breast cancer cells via inactivation of protein kinase B gamma-mediated phosphoinositide 3-kinase -protein kinase B pathway
Source: Bioengineered. 2022 May 1;13(4):11310–20. doi: 10.1080/21655979.2022.2068756 (PMC9278436; doi:10.1080/21655979.2022.2068756)
Supplement: Supplemental Material [file KBIE_A_2068756_SM7437.zip]

Archive with 3 entries (2 files):
- supplementary/
- supplementary/supp pdf.pdf
- supplementary/Supplementary file 1.zip
